# Supplementary material for: Forfeited hepatogenesis program and increased embryonic stem cell traits in young hepatocellular carcinoma (HCC) comparing to elderly HCC
Source: BMC Genomics. 2013 Oct 26;14:736. doi: 10.1186/1471-2164-14-736 (PMC3826595; doi:10.1186/1471-2164-14-736)
Supplement: Additional file 2: Table S1 — Top 50 genes down-regulated in yHCC patients (q < 0.05, Young HCC vs. elder HCC). [file 1471-2164-14-736-S2.xls]

## Sheet: Sheet1
Suppl. Table 1. Top 50 genes down-regulated in yHCC patients (q<0.05, Young HCC vs. elder HCC)
Probe Set ID	UniGene ID	Gene Title	Gene Symbol	Location	Folds (young/elder)
214829_at	Hs.156738	aminoadipate-semialdehyde synthase	AASS	chr7q31.3	-3.79
237390_at	Hs.709175	Adrenergic, alpha-1A-, receptor	ADRA1A	chr8p21.2	-4.07
206170_at	Hs.591251	adrenergic, beta-2-, receptor, surface	ADRB2	chr5q31-q32	-2.27
210143_at	Hs.188401	annexin A10	ANXA10	chr4q33	-3.68
226192_at	Hs.76704	androgen receptor	AR	chrXq12	-4.04
214116_at	Hs.517830	biotinidase	BTD	chr3p25	-1.94
202217_at	Hs.413482	chromosome 21 open reading frame 33	C21orf33	chr21q22.3	-1.52
239452_at	Hs.146346	Chemokine binding protein 2	CCBP2	chr3p21.3	-1.75
221555_x_at	Hs.567757	CDC14 cell division cycle 14 homolog B (S. cerevisiae)	CDC14B	chr7p12.3	-2.01
230887_at	Hs.567757	CDC14 cell division cycle 14 homolog c (S. cerevisiae)	CDC14C	chr7p12.3	-1.56
203854_at	Hs.312485	complement factor I	CFI	chr4q25	-2.63
224663_s_at	Hs.180141	cofilin 2 (muscle)	CFL2	chr14q12	-1.97
238440_at	Hs.655642	citrate lyase beta like	CLYBL	chr13q32	-2.51
227522_at	Hs.192586	carboxymethylenebutenolidase homolog (Pseudomonas)	CMBL	chr5p15.2	-2.55
216223_at	Hs.528368	carboxypeptidase N, polypeptide 2	CPN2	chr3q29	-3.19
207386_at	Hs.667720	cytochrome P450, family 7, subfamily B, polypeptide 1	CYP7B1	chr8q21.3	-2.46
228665_at	Hs.37445	cysteine/tyrosine-rich 1	CYYR1	chr21q21.2	-1.98
218021_at	Hs.528385	dehydrogenase/reductase (SDR family) member 4	DHRS4	chr14q11.2	-1.53
224336_s_at	Hs.536535	dual specificity phosphatase 16	DUSP16	chr12p13	-1.76
206101_at	Hs.117060	extracellular matrix protein 2, female organ and adipocyte specific	ECM2	chr9q22.3	-2.97
205222_at	Hs.429879	enoyl-Coenzyme A, hydratase/3-hydroxyacyl Coenzyme A dehydrogenase	EHHADH	chr3q26.3-q28	-3.14
205756_s_at	Hs.654450	coagulation factor VIII, procoagulant component (hemophilia A)	F8	chrXq28	-2.22
224690_at	Hs.143736	Family with sequence similarity 210, member B	FAM210B	chr20q13.2	-1.90
219821_s_at	Hs.484686	glucose-fructose oxidoreductase domain containing 1	GFOD1	chr6pter-p22.1	-1.64
209469_at	Hs.75819	glycoprotein M6A	GPM6A	chr4q34	-1.57
217751_at	Hs.390667	glutathione S-transferase kappa 1	GSTK1	chr7q35	-1.56
201035_s_at	Hs.438289	hydroxyacyl-Coenzyme A dehydrogenase	HADH	chr4q22-q26	-1.54
201036_s_at	Hs.438289	L-3-hydroxyacyl-Coenzyme A dehydrogenase	HADH	chr 4q22-q26	-1.67
218254_s_at	Hs.593134	HIG1 domain family, member 1A	HIGD1A	chr3p22.1	-2.05
231705_at	Hs.18426	Heat-responsive protein 12	HRSP12	chr8q22	-1.77
229323_at	Hs.127394	hypothetical protein LOC651940	LOC387723	chr10q26.3	-1.56
230577_at	Hs.170953	hypothetical LOC100507008	LOC100507008	chr10q21.1	-5.38
227153_at	Hs.655722	IMP2 inner mitochondrial membrane peptidase-like (S. cerevisiae)	IMMP2L	chr7q31	-1.90
229241_at	Hs.380929	lactate dehydrogenase D	LDHD	chr16q23.1	-2.08
207041_at	Hs.655645	mannan-binding lectin serine peptidase 2	MASP2	chr1p36.3-p36.2	-3.26
230329_s_at	Hs.558459	nudix (nucleoside diphosphate linked moiety X)-type motif 6	NUDT6	chr4q26	-2.12
219277_s_at	Hs.17860	oxoglutarate dehydrogenase-like	OGDHL	chr10q11.23	-2.92
227686_at	Hs.655449	oxidoreductase NAD-binding domain containing 1	OXNAD1	chr3p25-p24	-1.74
222631_at	Hs.638037	phosphatidylinositol 4-kinase type 2 beta	PI4K2B	chr4p15.2	-1.88
209123_at	Hs.75438	quinoid dihydropteridine reductase	QDPR	chr4p15.31	-2.13
205326_at	Hs.25691	receptor (G protein-coupled) activity modifying protein 3	RAMP3	chr7p13-p12	-1.71
234033_at	Hs.741215	Rap guanine nucleotide exchange factor (GEF) 2	RAPGEF2	chr4q32.1	-1.61
218544_s_at	Hs.194121	RNA terminal phosphate cyclase-like 1	RCL1	chr9p24.1-p23	-2.15
204642_at	Hs.154210	sphingosine-1-phosphate receptor 1	S1PR1	chr1p21	-1.58
218254_s_at	Hs.432984	SAR1 gene homolog B (S. cerevisiae)	SAR1B	chr5q31.1	-2.00
226782_at	Hs.591230	solute carrier family 25, member 30	SLC25A30	chr13q14.12	-2.08
207601_at	Hs.129742	sulfotransferase family, cytosolic, 1B, member 1	SULT1B1	chr4q13.3	-1.66
220532_s_at	Hs.647090	transmembrane protein 176B	TMEM176B	chr7q36.1	-1.93
227190_at	Hs.26216	transmembrane protein 37	TMEM37	chr2q14.2	-1.91
225350_s_at	Hs.476280	zyg-11 homolog B (C. elegans)	ZYG11B	chr1p32	-1.65
